# Supplementary material for: cGAS/STING Pathway Mediates Accelerated Intestinal Cell Senescence and SASP After GCR Exposure in Mice
Source: Cells. 2025 Nov 11;14(22):1767. doi: 10.3390/cells14221767 (PMC12651403; doi:10.3390/cells14221767)
Supplement: Supplementary file 1 [file cells-14-01767-s001.zip]

Archive with 1 entries (1 files):
- cells-3897976-supplementary.pdf
